# Supplementary material for: CA-125 Early Dynamics to Predict Overall Survival in Women with Newly Diagnosed Advanced Ovarian Cancer Based on Meta-Analysis Data
Source: Cancers (Basel). 2023 Mar 17;15(6):1823. doi: 10.3390/cancers15061823 (PMC10047009; doi:10.3390/cancers15061823)
Supplement: Supplementary file 1 [file cancers-15-01823-s001.zip]

Archive with 1 entries (1 files):
- cancers-2231670-supplementary.pdf
